# Supplementary material for: Kinin B1 Receptor Agonist Enhances Blood-Brain Barrier Permeability in Healthy and Glioblastoma Environments
Source: Pharmaceuticals (Basel). 2025 Apr 18;18(4):591. doi: 10.3390/ph18040591 (PMC12030169; doi:10.3390/ph18040591)
Supplement: Supplementary file 1 [file pharmaceuticals-18-00591-s001.zip]

Archive with 1 entries (1 files):
- pharmaceuticals-3529534-supplementary.pdf
